# Supplementary material for: Genetic control of the lateral petal shape and identity of asymmetric flowers in mungbean (Vigna radiata L.)
Source: Front Plant Sci. 2022 Sep 29;13:996239. doi: 10.3389/fpls.2022.996239 (PMC9560771; doi:10.3389/fpls.2022.996239)
Supplement: Supplementary Table 1 — Primers used in this study. [file Table_1.xlsx]

## Sheet: Table S1
Primers unsed in this study
For mapping
New name	primers	VC1973A Chr.08)	M5311(Chr.03)
ID355	AAGGAGAAAGAGATGGGA	40384197	44481424
	TGTCCTCAGTCATGCCAA		44481606
ID359	GCCACCGTATCAGTATTC	Vr08 40829087	44926976
	GTGCTTCTCGTCCGTCCA		44927153
ID303	TCAGGTGTGATTACCGAGACG		45613151
	TCTCTCCGTCCTCCCTGATG		45613370
ID304	TCAGTTAGTACCCCTTATGATGCT		45660520
	CCTTGCAAGTGCATCCCAAT		45660719
ID301	GGCACACATTGTTGTTGAA		45807729
	AATGAAGCACCCAGAGATG		45807900
ID306	AAGAGTGCAGTGTGGTGGTT		45900372
	CAGAAGCAGTGTGTGGTGGT		45900576
ID307	TAAGTGTCTTGGCGTGGT		46277867
	ACAAGGCGTGATAGAGTG		46278044
ID371	ATATGCTTTTAGTTCCTGAAG	41707525	46513513
	AATAAACATCCTGTGATGATG		46513717
ID365	GTATTGATCTACAAGGGC	42509555	47327154
	CTCGGGTTAGTAGGCTTT		47327332
For Y2H
VrCYC1F	CGCGGATCCAGatgttcccttcttctaattacacc
VrCYC1R	AACTGCAGggtaggatgaggattggtgc
VrCYC1R-2	ACCGCTCGAGggtaggatgaggattggtgc
VrCYC2F	ACCGGAATTCatgctagggtttgacaaagcc
VrCYC2R	AACTGCAGgtgtaaacgtggattggtgca
VrCYC2R-2	ACCGCTCGAGgtgtaaacgtggattggtgca
VrCYC3F	ACCGGAATTCatgttctcttccacatatgactcc
VrCYC3R	CGCGGATCCcgggttcatgaaacatgtagata
VrCYC1F-B	AACATATGatgttcccttcttctaattacacc
VrCYC1R-B	CGCGGATCCggtaggatgaggattggtgc
VrCYC1F-C	AACCATGGAGatgttcccttcttctaattacacc
For qRT-PCR
VrCYC1qpcr-F	AGTGGTGAAGGGAAGGTG
VrCYC2qpcr-R	GCACTCCTCCATCTACATC
VrCYC2qpcr	GCCATCATTGATGTCCTC
VrCYC2qpcr-R	GGTGGTACTCAATGTTG
VrCYC3qpcr-F	CTCATTCATAATGAAGCACCC
VrCYC3qpcr-R	CCATCATAGTTGACGGCTTCA
VrCYC3qpcr-F2	AAGCATAGCGGCAGTATTAG
VrCYC3qpcr-R2	CTTCCTCCCTTTGGAACCAT
VrTUB-F	TTCAGAACAAGAACTCGTCGTA
VrTUB-R	AACTCCATCTCGTCCATTCC
For subcellar locolization
VrCYC3pA7F	GCGTCGACatgttctcttccacatatgactcc
VrCYC3pA7R	GGACTAGTcgggttcatgaaacatgtagata
