# Supplementary material for: Genetic control of the lateral petal shape and identity of asymmetric flowers in mungbean (Vigna radiata L.)
Source: Front Plant Sci. 2022 Sep 29;13:996239. doi: 10.3389/fpls.2022.996239 (PMC9560771; doi:10.3389/fpls.2022.996239)
Supplement: Supplementary Table 3 — TCP family proteins from Vigna radiata, Lotus japonicus and Arabidopsis thaliana. [file Table_3.xlsx]

## Sheet: Table S3
Gene_id	Uniprot	Pfam	NR	Interproscan	KEGG	Pathway	GO
VradChr3T0011481.1	tr|A0A1S3V373|A0A1S3V373_VIGRR`protein IQ-DOMAIN 14;tr|A0A4D6N733|A0A4D6N733_VIGUN`DUF4005 domain-containing protein;tr|I1LE20|I1LE20_SOYBN`DUF4005 domain-containing protein;tr|A0A445ISD8|A0A445ISD8_GLYSO`Protein IQ-DOMAIN 1;tr|V7BFM3|V7BFM3_PHAVU`DUF4005 domain-containing protein	PF00612.29`IQ`IQ calmodulin-binding motif;PF13178.8`DUF4005`Protein of unknown function (DUF4005)	XP_014512793.1`protein IQ-DOMAIN 14`Vigna radiata var. radiata	Protein of unknown function (DUF4005);IQ-DOMAIN 5-RELATED;-;consensus disorder prediction;IQ CALMODULIN-BINDING MOTIF PROTEIN;IQ motif profile.;IQ calmodulin-binding motif;iq_5	-	-	-
VradChr3T0011482.1	tr|A0A1S3V320|A0A1S3V320_VIGRR`leucine-rich repeat extensin-like protein 6;tr|V7BCK0|V7BCK0_PHAVU`LRRNT_2 domain-containing protein;tr|A0A4D6N3D4|A0A4D6N3D4_VIGUN`LRR receptor-like serine/threonine-protein kinase FLS2;tr|A0A0S3SMP9|A0A0S3SMP9_PHAAN`LRRNT_2 domain-containing protein;tr|A0A0L9TZQ5|A0A0L9TZQ5_PHAAN`LRRNT_2 domain-containing protein	PF13855.8`LRR_8`Leucine rich repeat;PF13516.8`LRR_6`Leucine Rich repeat;PF08263.14`LRRNT_2`Leucine rich repeat N-terminal domain;PF12799.9`LRR_4`Leucine Rich repeats (2 copies)	XP_014512695.2`leucine-rich repeat extensin-like protein 6`Vigna radiata var. radiata	LEUCINE-RICH REPEAT EXTENSIN-LIKE PROTEIN 6;Ribonuclease Inhibitor;Leucine rich repeat N-terminal domain;LEUCINE-RICH REPEAT EXTENSIN-LIKE PROTEIN 3-RELATED;consensus disorder prediction;L domain-like	-	-	integral component of membrane`cellular_component`;kinase activity`molecular_function`
VradChr3T0011483.1	tr|A0A151U6P5|A0A151U6P5_CAJCA`40S ribosomal protein S3a;tr|A0A1S3UXL3|A0A1S3UXL3_VIGRR`40S ribosomal protein S3a;tr|A0A4D6N5Z8|A0A4D6N5Z8_VIGUN`40S ribosomal protein S3a;tr|A0A0S3SMP5|A0A0S3SMP5_PHAAN`40S ribosomal protein S3a;tr|A0A0L9U0X7|A0A0L9U0X7_PHAAN`40S ribosomal protein S3a	PF09809.11`MRP-L27`Mitochondrial ribosomal protein L27;PF01015.20`Ribosomal_S3Ae`Ribosomal S3Ae family	XP_014510790.1`40S ribosomal protein S3a`Vigna radiata var. radiata	Ribosomal_S3Ae_2;Ribosomal protein S3Ae signature.;Ribosomal S3Ae family;consensus disorder prediction;40S RIBOSOMAL PROTEIN S3A;40S ribosomal protein S1 [RPS3A].	RP-S3Ae, RPS3A`	ko03010`	translation`biological_process`;cytosolic small ribosomal subunit`cellular_component`;structural constituent of ribosome`molecular_function`
VradChr3T0011484.1	tr|A0A0S3SMX2|A0A0S3SMX2_PHAAN`NAB domain-containing protein;tr|V7BEG2|V7BEG2_PHAVU`NAB domain-containing protein;tr|A0A4D6N627|A0A4D6N627_VIGUN`Protein Networked NET;tr|A0A1S3V5F4|A0A1S3V5F4_VIGRR`protein NETWORKED 1A;tr|A0A0L9TZZ3|A0A0L9TZZ3_PHAAN`NAB domain-containing protein	PF07765.14`KIP1`KIP1-like protein	XP_014513416.1`protein NETWORKED 1A`Vigna radiata var. radiata	Networked (NET) actin-binding (NAB) domain profile.;PROTEIN NETWORKED 4A;PROTEIN NETWORKED 1D ISOFORM X1;consensus disorder prediction;Coil;KIP1-like protein;Tropomyosin	-	-	actin binding`molecular_function`
VradChr3T0011485.1	tr|V7BBQ7|V7BBQ7_PHAVU`CRC domain-containing protein;tr|A0A4D6N857|A0A4D6N857_VIGUN`Lin-54 family;tr|A0A1S3V8S6|A0A1S3V8S6_VIGRR`protein tesmin/TSO1-like CXC 3;tr|A0A0L9U086|A0A0L9U086_PHAAN`CRC domain-containing protein;tr|A0A0S3SMQ4|A0A0S3SMQ4_PHAAN`CRC domain-containing protein	PF03638.17`TCR`Tesmin/TSO1-like CXC domain, cysteine-rich domain	XP_014514554.1`protein tesmin/TSO1-like CXC 3`Vigna radiata var. radiata	CXC_2;CRC domain profile.;consensus disorder prediction;PROTEIN TESMIN/TSO1-LIKE CXC 2;Tesmin/TSO1-like CXC domain, cysteine-rich domain	-	-	DNA-binding transcription factor activity`molecular_function`;nucleus`cellular_component`;multicellular organism development`biological_process`
VradChr3T0011486.1	tr|I1NGI3|I1NGI3_SOYBN`Protein kinase domain-containing protein;tr|A0A445F570|A0A445F570_GLYSO`Serine/threonine-protein kinase STY13 isoform A;tr|V7BFL9|V7BFL9_PHAVU`Protein kinase domain-containing protein;tr|A0A1S3V187|A0A1S3V187_VIGRR`serine/threonine-protein kinase STY46-like;tr|A0A4D6N3I7|A0A4D6N3I7_VIGUN`Protein kinase domain-containing protein	PF12260.10`PIP49_C`Protein-kinase domain of FAM69;PF12330.10`Haspin_kinase`Haspin like kinase domain;PF07714.19`PK_Tyr_Ser-Thr`Protein tyrosine and serine/threonine kinase;PF14531.8`Kinase-like`Kinase-like;PF17667.3`Pkinase_fungal`Fungal protein kinase;PF03109.18`ABC1`ABC1 atypical kinase-like domain;PF00069.27`Pkinase`Protein kinase domain	XP_014511947.2`serine/threonine-protein kinase STY46-like`Vigna radiata var. radiata	Tyrosine kinase catalytic domain signature;Protein kinase-like (PK-like);serkin_6;SERINE/THREONINE-PROTEIN KINASE TNNI3K-RELATED;Transferase(Phosphotransferase) domain 1;STKc_MAP3K-like;Serine/Threonine protein kinases active-site signature.;Phosphorylase Kinase; domain 1;Protein kinase domain profile.;Protein tyrosine and serine/threonine kinase;KINASE ATMRK1, PUTATIVE-RELATED	-	-	ATP binding`molecular_function`;protein kinase activity`molecular_function`;plasma membrane`cellular_component`;protein serine/threonine kinase activity`molecular_function`
VradChr3T0011487.1	tr|A0A0L9U0Y2|A0A0L9U0Y2_PHAAN`Hcy-binding domain-containing protein;tr|A0A4D6N612|A0A4D6N612_VIGUN`Homocysteine S-methyltransferase;tr|A0A0S3SMP0|A0A0S3SMP0_PHAAN`Hcy-binding domain-containing protein;tr|A0A151U6Y9|A0A151U6Y9_CAJCA`Homocysteine S-methyltransferase 3 (Fragment);tr|A0A1S3UXX1|A0A1S3UXX1_VIGRR`homocysteine S-methyltransferase 3 isoform X1	PF02574.18`S-methyl_trans`Homocysteine S-methyltransferase	XP_014510895.1`homocysteine S-methyltransferase 3 isoform X1`Vigna radiata var. radiata	-;BHMT;Homocysteine-binding domain profile.;HOMOCYSTEINE S-METHYLTRANSFERASE 2-LIKE ISOFORM X1;Homocysteine S-methyltransferase;ZGC:172121	mmuM, BHMT2`	ko00270`;ko01110`;ko01100`	betaine-homocysteine S-methyltransferase activity`molecular_function`;methylation`biological_process`;zinc ion binding`molecular_function`;methyltransferase activity`molecular_function`;methionine biosynthetic process`biological_process`;plasma membrane`cellular_component`;metal ion binding`molecular_function`
VradChr3T0011488.1	tr|A0A4D6N5Y6|A0A4D6N5Y6_VIGUN`Phosphatidylinositol-bisphosphatase;tr|A0A1S3W0Y4|A0A1S3W0Y4_VIGRR`type IV inositol polyphosphate 5-phosphatase 7 isoform X2;tr|A0A0S3SMN8|A0A0S3SMN8_PHAAN`IPPc domain-containing protein;tr|A0A3Q0EL28|A0A3Q0EL28_VIGRR`type IV inositol polyphosphate 5-phosphatase 7 isoform X1;tr|V7BEF6|V7BEF6_PHAVU`IPPc domain-containing protein	PF03372.25`Exo_endo_phos`Endonuclease/Exonuclease/phosphatase family	XP_022632621.1`type IV inositol polyphosphate 5-phosphatase 7 isoform X1`Vigna radiata var. radiata	TYPE IV INOSITOL POLYPHOSPHATE 5-PHOSPHATASE 9;consensus disorder prediction;Endonuclease/Exonuclease/phosphatase family;TYPE IV INOSITOL POLYPHOSPHATE 5-PHOSPHATASE 7;Endonuclease/exonuclease/phosphatase;DNase I-like;i5p_5	-	-	phosphatidylinositol dephosphorylation`biological_process`;hydrolase activity`molecular_function`
VradChr3T0011489.1	tr|V7BBQ4|V7BBQ4_PHAVU`Uncharacterized protein;tr|A0A4D6N865|A0A4D6N865_VIGUN`Transcription factor;tr|A0A1S3W0Y8|A0A1S3W0Y8_VIGRR`transcription factor DICHOTOMA-like;tr|A0A0L9TZZ7|A0A0L9TZZ7_PHAAN`Uncharacterized protein;tr|A0A0S3SMV7|A0A0S3SMV7_PHAAN`Uncharacterized protein	PF03634.15`TCP`TCP family transcription factor	XP_014523924.1`transcription factor DICHOTOMA-like`Vigna radiata var. radiata	TRANSCRIPTION FACTOR TCP FAMILY-RELATED;consensus disorder prediction;TCP family transcription factor;R domain profile.;TCP domain profile.;TRANSCRIPTION FACTOR TCP4-RELATED	-	-	DNA-binding transcription factor activity`molecular_function`;multicellular organism development`biological_process`
VradChr3T0011490.1	tr|B1NPN8|B1NPN8_VIGRA`8S globulin alpha subunit;tr|A0A1S3VZX2|A0A1S3VZX2_VIGRR`beta-conglycinin, beta chain-like isoform X1;tr|A0A1S3UMS3|A0A1S3UMS3_VIGRR`beta-conglycinin, beta chain-like;tr|Q198W5|Q198W5_VIGRA`8S globulin alpha isoform;tr|A0A3P9QN94|A0A3P9QN94_VIGRR`beta-conglycinin, beta chain-like precursor	PF00190.24`Cupin_1`Cupin;PF07883.13`Cupin_2`Cupin domain	ABG02260.1`8S globulin alpha isoform precursor`Vigna radiata	Cupin_1_3;Cupin;cupin_7S_vicilin-like_C;cupin_7S_vicilin-like_N;OS03G0336100 PROTEIN-RELATED;consensus disorder prediction;RmlC-like cupins;VICILIN C72;Jelly Rolls	-	-	-
VradChr3T0011491.1	tr|A0A4D6N4W3|A0A4D6N4W3_VIGUN`RmlC-like jelly roll fold;tr|A0A1S3W032|A0A1S3W032_VIGRR`beta-conglycinin, alpha' chain;tr|A0A0S3SMS9|A0A0S3SMS9_PHAAN`Uncharacterized protein;tr|A0A0L9TZR4|A0A0L9TZR4_PHAAN`Uncharacterized protein;sp|P11827|GLCAP_SOYBN`Beta-conglycinin alpha' subunit	PF00190.24`Cupin_1`Cupin;PF07883.13`Cupin_2`Cupin domain	XP_014523936.1`beta-conglycinin, alpha' chain`Vigna radiata var. radiata	Cupin_1_3;Cupin;cupin_7S_vicilin-like_N;cupin_7S_vicilin-like_C;OS03G0336100 PROTEIN-RELATED;consensus disorder prediction;RmlC-like cupins;VICILIN C72;Jelly Rolls	-	-	protein storage vacuole`cellular_component`;aleurone grain`cellular_component`;endoplasmic reticulum`cellular_component`;nutrient reservoir activity`molecular_function`
VradChr3T0011492.1	tr|A0A0S3SMM1|A0A0S3SMM1_PHAAN`Uncharacterized protein;tr|A0A1S3VZX2|A0A1S3VZX2_VIGRR`beta-conglycinin, beta chain-like isoform X1;tr|Q198W4|Q198W4_VIGRA`8S globulin alpha' isoform;tr|A0A0L9U0Y5|A0A0L9U0Y5_PHAAN`Uncharacterized protein;tr|A0A3P9QP39|A0A3P9QP39_VIGRR`beta-conglycinin, beta chain-like precursor	PF00190.24`Cupin_1`Cupin;PF07883.13`Cupin_2`Cupin domain	NP_001304229.1`beta-conglycinin, beta chain-like precursor`Vigna radiata	Cupin_1_3;Cupin;cupin_7S_vicilin-like_C;cupin_7S_vicilin-like_N;OS03G0336100 PROTEIN-RELATED;RmlC-like cupins;consensus disorder prediction;Coil;VICILIN C72;Jelly Rolls	-	-	-
VradChr3T0011493.1	tr|B1NPN8|B1NPN8_VIGRA`8S globulin alpha subunit;tr|A0A0L9TZW2|A0A0L9TZW2_PHAAN`Uncharacterized protein;tr|Q198W5|Q198W5_VIGRA`8S globulin alpha isoform;tr|A0A3P9QN94|A0A3P9QN94_VIGRR`beta-conglycinin, beta chain-like precursor;tr|A0A0S3SMS1|A0A0S3SMS1_PHAAN`Uncharacterized protein	PF00190.24`Cupin_1`Cupin;PF07883.13`Cupin_2`Cupin domain	XP_017413272.1`PREDICTED: beta-conglycinin, beta chain-like`Vigna angularis	Cupin_1_3;Cupin;cupin_7S_vicilin-like_C;cupin_7S_vicilin-like_N;OS03G0336100 PROTEIN-RELATED;consensus disorder prediction;RmlC-like cupins;VICILIN C72;Jelly Rolls	-	-	-
VradChr3T0011494.1	tr|A0A1S3VZX2|A0A1S3VZX2_VIGRR`beta-conglycinin, beta chain-like isoform X1;tr|Q198W5|Q198W5_VIGRA`8S globulin alpha isoform;tr|Q198W4|Q198W4_VIGRA`8S globulin alpha' isoform;tr|A0A3P9QP39|A0A3P9QP39_VIGRR`beta-conglycinin, beta chain-like precursor;tr|A0A3P9QN94|A0A3P9QN94_VIGRR`beta-conglycinin, beta chain-like precursor	PF00190.24`Cupin_1`Cupin;PF07883.13`Cupin_2`Cupin domain	NP_001304229.1`beta-conglycinin, beta chain-like precursor`Vigna radiata	Cupin_1_3;Cupin;cupin_7S_vicilin-like_C;cupin_7S_vicilin-like_N;OS03G0336100 PROTEIN-RELATED;consensus disorder prediction;RmlC-like cupins;Coil;VICILIN C72;Jelly Rolls	-	-	-
VradChr3T0011495.1	tr|V7BEF1|V7BEF1_PHAVU`Cupin type-1 domain-containing protein;tr|V7BBT5|V7BBT5_PHAVU`Uncharacterized protein;tr|A0A0S3SMN4|A0A0S3SMN4_PHAAN`Uncharacterized protein;tr|A0A0L9TZR8|A0A0L9TZR8_PHAAN`Uncharacterized protein;tr|A0A1S3VZW2|A0A1S3VZW2_VIGRR`beta-conglycinin, beta chain-like	PF00190.24`Cupin_1`Cupin;PF07883.13`Cupin_2`Cupin domain	XP_014523928.1`beta-conglycinin, beta chain-like`Vigna radiata var. radiata	Cupin_1_3;Cupin;cupin_7S_vicilin-like_C;cupin_7S_vicilin-like_N;OS03G0336100 PROTEIN-RELATED;RmlC-like cupins;consensus disorder prediction;Coil;VICILIN C72;Jelly Rolls	-	-	-
VradChr3T0011496.1	tr|V7BCJ0|V7BCJ0_PHAVU`Uncharacterized protein;tr|K7N3H9|K7N3H9_SOYBN`Uncharacterized protein;tr|A0A445F545|A0A445F545_GLYSO`Uncharacterized protein;tr|A0A0L9U0Y9|A0A0L9U0Y9_PHAAN`Uncharacterized protein;tr|A0A0S3SMN3|A0A0S3SMN3_PHAAN`Uncharacterized protein	-	XP_027937584.1`uncharacterized protein LOC114192159`Vigna unguiculata	Prokaryotic membrane lipoprotein lipid attachment site profile.;consensus disorder prediction	-	-	-
VradChr3T0011497.1	tr|K7N3H9|K7N3H9_SOYBN`Uncharacterized protein;tr|A0A4D6N750|A0A4D6N750_VIGUN`Uncharacterized protein;tr|A0A0L9U0Y9|A0A0L9U0Y9_PHAAN`Uncharacterized protein;tr|V7BEE6|V7BEE6_PHAVU`Uncharacterized protein;tr|A0A0S3SMN3|A0A0S3SMN3_PHAAN`Uncharacterized protein	-	KAG2401468.1`uncharacterized protein HKW66_Vig0194960`Vigna angularis	consensus disorder prediction	-	-	integral component of membrane`cellular_component`
VradChr3T0011498.1	tr|A0A4D6N750|A0A4D6N750_VIGUN`Uncharacterized protein;tr|A0A0L9TZW6|A0A0L9TZW6_PHAAN`Uncharacterized protein;tr|A0A0L9U0Y9|A0A0L9U0Y9_PHAAN`Uncharacterized protein;tr|A0A0S3SML0|A0A0S3SML0_PHAAN`Uncharacterized protein;tr|A0A0S3SMN3|A0A0S3SMN3_PHAAN`Uncharacterized protein	-	KAG2401467.1`uncharacterized protein HKW66_Vig0194970`Vigna angularis	-	-	-	integral component of membrane`cellular_component`
VradChr3T0011499.1	tr|V7BFK9|V7BFK9_PHAVU`Uncharacterized protein;tr|A0A445ISD0|A0A445ISD0_GLYSO`Uncharacterized protein;tr|V7BCI1|V7BCI1_PHAVU`Uncharacterized protein;tr|K7LL87|K7LL87_SOYBN`Uncharacterized protein	-	XP_007143281.1`hypothetical protein PHAVU_007G059300g`Phaseolus vulgaris	-	-	-	-
VradChr3T0011500.1	tr|A0A0S3SMW0|A0A0S3SMW0_PHAAN`Uncharacterized protein;tr|A0A4D6N5Z1|A0A4D6N5Z1_VIGUN`Uncharacterized protein;tr|A0A4D6N3G6|A0A4D6N3G6_VIGUN`Uncharacterized protein;tr|A0A0L9U006|A0A0L9U006_PHAAN`Uncharacterized protein;tr|V7BBN8|V7BBN8_PHAVU`Uncharacterized protein	-	KOM36086.1`hypothetical protein LR48_Vigan02g223600`Vigna angularis	consensus disorder prediction	-	-	-
VradChr3T0011501.1	tr|V7BBS4|V7BBS4_PHAVU`Uncharacterized protein;tr|A0A0S3SMN9|A0A0S3SMN9_PHAAN`Uncharacterized protein;tr|A0A0L9U0A3|A0A0L9U0A3_PHAAN`Uncharacterized protein;tr|V7BEE1|V7BEE1_PHAVU`Uncharacterized protein;tr|A0A4D6N3G6|A0A4D6N3G6_VIGUN`Uncharacterized protein	-	KAG2401466.1`uncharacterized protein HKW66_Vig0194980`Vigna angularis	consensus disorder prediction	-	-	-
VradChr3T0011502.1	tr|A0A4D6N647|A0A4D6N647_VIGUN`AAI domain-containing protein;tr|A0A0S3SMM7|A0A0S3SMM7_PHAAN`AAI domain-containing protein;tr|A0A0L9TZS4|A0A0L9TZS4_PHAAN`AAI domain-containing protein;tr|V7BED5|V7BED5_PHAVU`AAI domain-containing protein;tr|A0A1S3W0D6|A0A1S3W0D6_VIGRR`flocculation protein FLO11	PF00234.24`Tryp_alpha_amyl`Protease inhibitor/seed storage/LTP family;PF14368.8`LTP_2`Probable lipid transfer	XP_014523922.1`flocculation protein FLO11`Vigna radiata var. radiata	aai_6;AAI_LTSS;Probable lipid transfer;BIFUNCTIONAL INHIBITOR/LIPID-TRANSFER PROTEIN/SEED STORAGE 2S ALBUMIN SUPERFAMILY PROTEIN;-;Bifunctional inhibitor/lipid-transfer protein/seed storage 2S albumin;consensus disorder prediction;BIFUNCTIONAL INHIBITOR/LIPID-TRANSFER PROTEIN/SEED STORAGE 2S ALBUMIN SUPERFAMILY PROTEIN-RELATED	-	-	plasma membrane`cellular_component`;anchored component of membrane`cellular_component`
VradChr3T0011503.1	tr|A0A0S3SMM0|A0A0S3SMM0_PHAAN`AAI domain-containing protein;tr|A0A1S3W026|A0A1S3W026_VIGRR`non-specific lipid-transfer protein-like protein At2g13820;tr|A0A0L9TZX0|A0A0L9TZX0_PHAAN`AAI domain-containing protein;tr|A0A0L9U011|A0A0L9U011_PHAAN`AAI domain-containing protein;tr|A0A0S3SMT3|A0A0S3SMT3_PHAAN`AAI domain-containing protein	PF00234.24`Tryp_alpha_amyl`Protease inhibitor/seed storage/LTP family;PF14368.8`LTP_2`Probable lipid transfer	XP_014523921.1`non-specific lipid-transfer protein-like protein At2g13820`Vigna radiata var. radiata	aai_6;AAI_LTSS;Probable lipid transfer;Plant phospholipid transfer protein signature;-;Bifunctional inhibitor/lipid-transfer protein/seed storage 2S albumin;consensus disorder prediction;LIPID TRANSFER PROTEIN;BIFUNCTIONAL INHIBITOR/LIPID-TRANSFER PROTEIN/SEED STORAGE 2S ALBUMIN SUPERFAMILY PROTEIN-RELATED	-	-	integral component of membrane`cellular_component`;plasma membrane`cellular_component`;lipid binding`molecular_function`;anchored component of membrane`cellular_component`;lipid transport`biological_process`
VradChr3T0011504.1	tr|A0A4D6N875|A0A4D6N875_VIGUN`Uncharacterized protein;tr|A0A1S3W0Z8|A0A1S3W0Z8_VIGRR`non-specific lipid transfer protein GPI-anchored 2;tr|V7BFK0|V7BFK0_PHAVU`AAI domain-containing protein;tr|A0A0S3SMM0|A0A0S3SMM0_PHAAN`AAI domain-containing protein;tr|A0A0L9U011|A0A0L9U011_PHAAN`AAI domain-containing protein	PF00234.24`Tryp_alpha_amyl`Protease inhibitor/seed storage/LTP family;PF14368.8`LTP_2`Probable lipid transfer	XP_014523934.1`non-specific lipid transfer protein GPI-anchored 2`Vigna radiata var. radiata	aai_6;AAI_LTSS;Probable lipid transfer;Plant phospholipid transfer protein signature;-;Bifunctional inhibitor/lipid-transfer protein/seed storage 2S albumin;LIPID TRANSFER PROTEIN;consensus disorder prediction;BIFUNCTIONAL INHIBITOR/LIPID-TRANSFER PROTEIN/SEED STORAGE 2S ALBUMIN SUPERFAMILY PROTEIN-RELATED	-	-	plasma membrane`cellular_component`;lipid binding`molecular_function`;anchored component of membrane`cellular_component`;lipid transport`biological_process`
VradChr3T0011505.1	tr|V7BCH2|V7BCH2_PHAVU`FLZ-type domain-containing protein;tr|A0A0L9U0A7|A0A0L9U0A7_PHAAN`FLZ-type domain-containing protein;tr|A0A4D6N3K4|A0A4D6N3K4_VIGUN`FLZ-type domain-containing protein;tr|A0A0S3SML2|A0A0S3SML2_PHAAN`FLZ-type domain-containing protein;tr|A0A1S3W0F4|A0A1S3W0F4_VIGRR`protein MARD1	PF04570.16`zf-FLZ`zinc-finger of the FCS-type, C2-C2	XP_014523941.1`protein MARD1`Vigna radiata var. radiata	Zinc finger FLZ-type profile.;zinc-finger of the FCS-type, C2-C2;FCS-LIKE ZINC FINGER 8	-	-	-
VradChr3T0011543.1
